# Supplementary material for: Social network analysis and whole-genome sequencing to evaluate disease transmission in a large, dynamic population: A study of avian mycobacteriosis in zoo birds
Source: PLoS One. 2021 Jun 9;16(6):e0252152. doi: 10.1371/journal.pone.0252152 (PMC8189513; doi:10.1371/journal.pone.0252152)
Supplement: S1 File — (XLSX) [file pone.0252152.s001.xlsx]

## Sheet: S1 File
S1 File. Information on birds with shared genotypes and their genetic clusters separated by 12 or fewer SNPs, as reported by Pfeiffer et al., 2017.a
Bird Ida,b	Order	Common	Study subject (met inclusion criteria)	Date of diagnosis	Mycobacterium spp. isolated	Shared genotype group from Pfeiffer et al. 2017 (S2 file)a,b	Unique identifiers for WGS from Pfeiffer et al. 2017a,b	Genotype group in Figure 2 (present study)c
20030512	Columbiformes	MINDANAO BLEEDING-HEART DOVE	N	2003-05-12	Mycobacterium avium avium	12-61	myc63	1
20031024	Columbiformes	MINDANAO BLEEDING-HEART DOVE	N	2003-10-24	Mycobacterium avium avium	12-61	myc62	1
20071127	Otidiformes	EASTERN WHITE-BELLIED BUSTARD	Y	2007-11-27	Mycobacterium avium avium	12-01	myc30	2
20141006	Otidiformes	EASTERN WHITE-BELLIED BUSTARD	Y	2014-10-06	Mycobacterium avium avium	12-01	myc50	2
20011208	Columbiformes	ZOE'S IMPERIAL-PIGEON	N	2001-12-04	Mycobacterium avium avium	12-01	myc01	2
20050820	Columbiformes	ZOE'S IMPERIAL-PIGEON	Y	2005-08-20	Mycobacterium avium avium	12-01	myc23	2
20020925	Columbiformes	SOUTHERN SQUATTER PIGEON	Y	2002-09-25	Mycobacterium avium avium	12-01	myc02	2
20070925	Coraciiformes	BLUE-BELLIED ROLLER	Y	2007-09-29	Mycobacterium avium avium	12-01	myc16	2
20020623	Passeriformes	PURPLE-THROATED FRUITCROW	N	2002-06-23	Mycobacterium avium avium	12-01	myc05	2
20090222	Anseriformes	WHITE-FACED WHISTLING DUCK	Y	2009-02-22	Mycobacterium avium avium	12-04	myc04	3
20120604	Anseriformes	SWAN GOOSE	Y	2012-06-04	Mycobacterium avium avium	12-04	myc15	3
20090418	Anseriformes	MANDARIN DUCK	Y	2009-04-18	Mycobacterium avium avium	12-06	myc46	4
20110610	Anseriformes	MANDARIN DUCK	Y	2011-06-10	Mycobacterium avium avium	12-06	myc39	4
20140711	Anseriformes	MANDARIN DUCK	Y	2014-07-11	Mycobacterium avium avium	12-06	myc49	4
20120115	Anseriformes	MANDARIN DUCK	Y	2012-01-15	Mycobacterium avium avium	12-06	myc33	4
20120426	Anseriformes	PATAGONIAN CRESTED DUCK	N	2012-04-26	Mycobacterium avium avium	12-06	myc25	4
20140527	Anseriformes	MANDARIN DUCK	Y	2014-05-27	Mycobacterium avium avium	12-06	myc52	4
20130417	Anseriformes	MANDARIN DUCK	Y	2013-04-17	Mycobacterium avium avium	12-06	myc42c	4
20121112	Anseriformes	SCALY-SIDED MERGANSER	N	2012-11-12	Mycobacterium avium avium	12-06	myc26	4
20120428	Anseriformes	BAR-HEADED GOOSE	Y	2012-04-28	Mycobacterium avium avium	12-06	myc06	4
20010421	Anseriformes	AFRICAN COMB DUCK	Y	2001-04-21	Mycobacterium avium avium	12-10	myc59a, myc60	5
20030608	Anseriformes	SMEW	Y	2003-06-08	Mycobacterium avium avium	12-10	myc10	5
20030414	Anseriformes	RED-CRESTED POCHARD	Y	2003-04-14	Mycobacterium avium avium	12-40	myc41c	6
20051125	Anseriformes	WHITE-FACED WHISTLING DUCK	Y	2005-11-25	Mycobacterium avium avium	12-40	myc40	6
19951124	Columbiformes	NORTHERN RED-BILLED PIGEON	Y	1995-11-24	Mycobacterium avium avium	12-53	myc104	7
19951027	Columbiformes	NORTHERN RED-BILLED PIGEON	Y	1995-10-26	Mycobacterium avium avium	12-53	myc53	7
20070406	Columbiformes	PAPUAN MOUNTAIN-PIGEON	Y	2007-04-06	Mycobacterium genavense	12-102	myc102	8
20120707	Columbiformes	WOMPOO FRUIT-DOVE	Y	2012-07-07	Mycobacterium genavense	12-102	myc122	8
20041214	Psittaciformes	MALAYAN LONG-TAILED PARAKEET	Y	2004-12-14	Mycobacterium genavense	12-47	myc75	9
20040317	Columbiformes	NO YELLOW-BREASTED FRUIT-DOVE	Y	2004-03-17	Mycobacterium genavense	12-47	myc70	9
20120503	Passeriformes	FAIRY-BLUEBIRD	Y	2012-05-03	Mycobacterium genavense	12-47	myc98	9
20140826	Passeriformes	BLUE-WINGED SIVA	Y	2014-08-26	Mycobacterium genavense	12-47	myc47	9
20100228	Passeriformes	NORTHERN GOLDEN-HEADED MANAKIN	Y	2010-02-28	Mycobacterium genavense	12-47	myc130	9
20001219	Columbiformes	WHITE-BELLIED IMPERIAL-PIGEON	Y	2000-12-19	Mycobacterium genavense	12-64a1	myc65a	10
19920331	Passeriformes	YELLOW-FACED MYNA	N	1992-03-31	Mycobacterium genavense	12-64a1	myc64a1	10
20080710	Piciformes	COMMON GOLDEN-BACK WOODPECKER	Y	2008-07-10	Mycobacterium genavense	12-68.1	myc91.2	11
20060412	Columbiformes	SUPERB FRUIT-DOVE	Y	2006-04-12	Mycobacterium genavense	12-68.1	myc72	11
20041120	Columbiformes	LUZON GRAY-NECKED IMP-PIGEON	Y	2004-11-20	Mycobacterium genavense	12-68.1	myc74	11
20040529	Columbiformes	LUZON GRAY-NECKED IMP-PIGEON	Y	2004-05-29	Mycobacterium genavense	12-68.1	myc95	11
19950323	Passeriformes	GOULDIAN FINCH	N	1995-03-23	Mycobacterium genavense	12-68.1	myc112	11
19970512	Passeriformes	SIBERIAN GOLDFINCH	N	1997-05-12	Mycobacterium genavense	12-68.1	myc88	11
20020211	Ciconiiformes	SOUTHERN WATTLED JACANA	Y	2002-02-11	Mycobacterium genavense	12-68.1	myc71.1	11
20061227	Columbiformes	SUPERB FRUIT-DOVE	Y	2006-12-27	Mycobacterium genavense	12-68.1	myc101	11
20070919	Columbiformes	SUPERB FRUIT-DOVE	Y	2007-09-19	Mycobacterium genavense	12-68.1	myc77	11
20040312	Columbiformes	WOMPOO FRUIT-DOVE	Y	2004-03-12	Mycobacterium genavense	12-68.1	myc73	11
20101006	Columbiformes	WOMPOO FRUIT-DOVE	Y	2010-10-06	Mycobacterium genavense	12-68.1	myc79	11
20101027	Passeriformes	WESTERN GOLDEN TANAGER	Y	2010-10-27	Mycobacterium genavense	12-78	myc81	12
20040707	Passeriformes	INDOCHINESE BAR-THROATED MINLA	Y	2004-07-07	Mycobacterium genavense	12-82	myc132	13
19960823	Passeriformes	GOULDIAN FINCH	Y	1996-08-22	Mycobacterium genavense	12-82	myc93	13
20140324	Columbiformes	SUPERB FRUIT-DOVE	Y	2014-03-24	Mycobacterium genavense	12-82	myc129	13
20080304	Passeriformes	BLUE-NECKED TANAGER	Y	2008-03-04	Mycobacterium genavense	12-99	myc99	14
20011217	Psittaciformes	GOLDIE'S LORIKEET	Y	2001-12-17	Mycobacterium avium hominissuis	12-37	myc94	15
20020416	Galliformes	CABOT'S TRAGOPAN	Y	2001-06-25	Mycobacterium avium hominissuis	12-37	myc37	15
20040627	Charadriiformes	MADAGASCAR BUTTONQUAIL	Y	2004-06-27	Mycobacterium genavense	12-68.1, 12-82	myc105.1, myc105.2	11,13
20040228	Ciconiiformes	SOUTHERN WATTLED JACANA	Y	2004-02-28	Mycobacterium genavense	12-68.1, 12-82	myc115.1, myc115.2	11,13
20070926	Coliiformes	BLUE-NAPED MOUSEBIRD	Y	2007-09-26	Mycobacterium genavense	12-47, 12-68.1	myc117.1, myc117.2	9,11*
20140514	Columbiformes	DIAMOND DOVE	N	2014-05-14	Mycobacterium genavense	12-47, 12-68.1	myc68.1, myc68.2	9,11*
19960821	Passeriformes	GOULDIAN FINCH	N	1996-08-21	Mycobacterium genavense	12-47, 12-68.1, 12-99	myc107.1, myc107.2, myc107.4	9,11,14*
20080201	Passeriformes	NORTHERN GOLDEN-HEADED MANAKIN	N	2008-02-01	Mycobacterium genavense	12-47,12-78	myc78.1, myc78.2d	9,12
aPfeiffer et al. Whole-genome analysis of mycobacteria from birds at the San Diego Zoo. PLoS One. 2017; 1–20. doi:10.1371/journal.pone.0173464
bUnique identifiers from the text of Pfeiffer et al. 2017 and the Supplementary Information.
cColored according to the groupings shown in Figures 1 and 2. Blue asterisk designates a bird with multiple genotypes that cluster both with groups 9 and 11.
dOne genotype was reported in Pfeiffer et al. 2017. Revised scripts (methods reported in this present study) revealed two separate genotypes. One of these grouped with the original 12-78 group, the other grouped with 12-47.
